# Supplementary material for: Infant gut microbiome composition is associated with non-social fear behavior in a pilot study
Source: Nat Commun. 2021 Jun 2;12:3294. doi: 10.1038/s41467-021-23281-y (PMC8172562; doi:10.1038/s41467-021-23281-y)
Supplement: Supplementary file 4 — Source Data [file 41467_2021_23281_MOESM4_ESM.xlsx]

## Sheet: Table1
Facial Fear	Vocal Distress	Bodily Fear	Startle Response	Escape Behavior	Wariness	IBQ-R
3	3	3	1	1	1.33	4.25
NA	NA	NA	NA	NA	1	3.1875
2	1.5	1.25	0	1	1	2.71429
0	0	0.75	0	0	1.33	1.6875
0	0	0	0	0	1	3.3125
2.5	1.75	2.25	0.5	0.5	1	2
3	2	1.75	0.25	0.75	1.33	NA
2.25	1.75	1.5	0	0.75	1	NA
2	1.66667	2	0	1.33333	1.33	3.1875
NA	NA	NA	NA	NA	2	3.30769
2.25	1.5	1	0.25	0.25	1	NA
NA	NA	NA	NA	NA	1	3.92857
NA	NA	NA	NA	NA	3	4.1875
1.25	0.5	1.5	0	0.5	2	2.14286
3	3	3	1	0	2	1.69231
NA	NA	NA	NA	NA	1.67	4.75
0.75	0.5	0.5	0	0.25	3	2.25
NA	NA	NA	NA	NA	1	4.625
NA	NA	NA	NA	NA	2.33	2.92857
1.25	0.5	0.75	0	0.5	1	1.25
0	0	0.25	0	0	1	2.75
1.75	1.25	1	0	0	1	2.53846
NA	NA	NA	NA	NA	NA	4.07143
1.5	1	1	0	0.25	1	3.75
1.25	0.75	0.5	0	0.5	2.33	5.07143
2.5	2.5	1.5	0.5	1.5	1	2.28571
2.25	1.75	2	0.5	1.25	1	3.1875
NA	NA	NA	NA	NA	1.33	NA
NA	NA	NA	NA	NA	1	4.25
NA	NA	NA	NA	NA	1.67	3.28571
1.75	1.5	1.25	0.25	0.75	1	3.4375
NA	NA	NA	NA	NA	1.33	NA

## Sheet: Table2
1-month Weighted Unifrac principle coordinate 1	flavone and flavonol biosynthesis	glycosaminoglycan degradation	glycosphingolipid biosynthesis ganglio series	lysosome	meiosis yeast	other glycan degradation	protein digestion and absorption	protein processing in endoplasmic reticulum	sphingolipid metabolism
0.418731	643	15198	14472	44644	15878	203608	14626	16159	89277
0.135862	10774	42992	27853	45649	60	204842	2525	37330	113917
0.0177469	3309	36782	7033	44551	400	123782	21	34114	112258
0.190159	1853	81474	44915	81858	295	183364	18864	46964	121476
-0.0960535	5648	230467	98204	173110	261	371019	19826	59161	215019
-0.237013	4681	91557	61901	119959	31	298626	23004	46799	218398
-0.153596	527	122504	77102	155573	35	422353	32848	101660	289930
0.48565	112	54286	53721	93331	13421	226626	6739	6898	138100
-0.236168	6008	184017	147735	240932	528	669480	46089	58516	399130
0.26391	1134	44989	39953	56750	6530	255565	6670	9653	79003
-0.538986	18490	111605	68183	209366	121	521232	42827	65267	296283
-0.134631	257	168645	134181	217576	416	688063	37866	89962	489123
0.334081	469	15893	12914	24418	3193	73697	3895	6912	36165
0.0106613	5576	32149	18346	53472	75	146229	104	43163	115271
-0.379645	30800	143135	79491	295354	76	747399	61609	102155	432743
0.346607	2259	10674	5050	19130	28776	57147	4674	57473	32052
0.202904	817	42478	37919	56496	4292	218045	9548	11910	81464
0.0477847	91	21421	4568	21562	74	139206	31	44923	122637
0.25426	504	45249	43034	56235	4836	251734	6017	6248	75585
0.100928	212	40463	5298	40640	152	130943	79	36146	112163
-0.406235	11020	122550	88110	190499	923	441017	38833	58475	332985
-0.284947	3609	83360	62614	115835	2851	304830	22850	34437	207990
0.137917	11350	47113	10031	39989	91	103768	25	23738	74886
-0.153212	10431	110631	55046	142684	324	319630	11493	65929	246041
0.0706443	4447	92665	66437	145473	4653	349913	41302	48284	222047
-0.473515	10728	99055	66552	163721	15	423508	33130	56663	258014
0.537879	886	14257	12923	44738	12901	154877	12788	14966	87880
-0.423289	1143	93252	67886	104793	30	263499	22961	35614	145941
-0.102018	1245	42296	28379	47650	19	118813	8155	22434	73356
0.323466	204	1205	594	2064	236	6733	401	1195	4353
-0.276398	8324	56925	40169	88125	45	214846	14806	31227	179301
0.0165143	72	21115	247	30100	14	96015	18	25916	89178

## Sheet: Figure1a
Chao1	Observed Species	Faith's Phylogenetic Diversity	Shannon Index	1-Month Alpha Diversity Principle Component 1
91.0617	46.8	4.06644	2.69038	-0.696473
51.4224	34.3	3.36241	2.67366	-2.09493
87.2788	62	4.41497	3.3075	0.284074
72.05	40.5	4.37453	2.65031	-1.09373
96.3176	60	4.54658	3.28095	0.423606
87.4766	51.3	3.968	3.3611	-0.205424
70.3271	37.1	4.76782	2.14899	-1.38668
127.912	61.2	5.83734	2.41321	1.01048
115.011	75.1	5.73254	2.97395	1.54236
74.0252	49.9	4.52404	2.23898	-0.994013
59.2629	34.1	2.84916	1.34555	-3.12897
82.8655	50.2	4.37968	2.64289	-0.621136
129.618	70.7	6.67176	3.10046	2.19338
100.354	64.4	4.40098	2.87953	0.277262
81.1738	48.7	3.63726	1.98028	-1.50471
80.3989	53.7	5.81309	2.19535	-0.192911
98.1516	53.6	5.2385	2.38374	-0.0311293
150.643	89.9	4.58561	3.05114	2.10883
141.553	89.9	5.2255	2.49481	1.86881
104.993	61.8	4.86468	2.32023	0.110629
80.42	48.1	4.61568	3.32051	-0.144688
69.0054	47.5	5.21809	3.08894	-0.235134
74.7783	38.6	4.08743	2.57856	-1.2887
169.101	87.9	5.83606	3.58953	3.33006
85.2022	55.1	5.07656	3.55057	0.52333
63.0006	44.5	3.61035	2.57543	-1.54267
106.137	62.9	5.67099	2.50554	0.672134
48.2825	29	3.3768	1.56901	-3.06599
98.045	58.3	4.1581	2.63241	-0.230323
159.189	107.2	7.68224	4.16459	5.00514
84.7712	56.6	4.70189	2.80487	-0.133129
53.3225	37.1	3.54225	1.44185	-2.7478

## Sheet: Figure1b
Chao1	Observed Species	Faith's Phylogenetic Diversity	Shannon Index	1-Month Alpha Diversity Principle Component 2
91.0617	46.8	4.06644	2.69038	-0.212749
51.4224	34.3	3.36241	2.67366	-0.927266
87.2788	62	4.41497	3.3075	-0.86192
72.05	40.5	4.37453	2.65031	-0.469205
96.3176	60	4.54658	3.28095	-0.732323
87.4766	51.3	3.968	3.3611	-1.12786
70.3271	37.1	4.76782	2.14899	0.181864
127.912	61.2	5.83734	2.41321	0.980031
115.011	75.1	5.73254	2.97395	0.242365
74.0252	49.9	4.52404	2.23898	0.279605
59.2629	34.1	2.84916	1.34555	0.975042
82.8655	50.2	4.37968	2.64289	-0.175863
129.618	70.7	6.67176	3.10046	0.251101
100.354	64.4	4.40098	2.87953	-0.0682264
81.1738	48.7	3.63726	1.98028	0.646719
80.3989	53.7	5.81309	2.19535	0.570289
98.1516	53.6	5.2385	2.38374	0.489043
150.643	89.9	4.58561	3.05114	0.724513
141.553	89.9	5.2255	2.49481	1.42852
104.993	61.8	4.86468	2.32023	0.760405
80.42	48.1	4.61568	3.32051	-1.16209
69.0054	47.5	5.21809	3.08894	-0.949874
74.7783	38.6	4.08743	2.57856	-0.38469
169.101	87.9	5.83606	3.58953	0.268511
85.2022	55.1	5.07656	3.55057	-1.28236
63.0006	44.5	3.61035	2.57543	-0.473281
106.137	62.9	5.67099	2.50554	0.592075
48.2825	29	3.3768	1.56901	0.487582
98.045	58.3	4.1581	2.63241	0.136068
159.189	107.2	7.68224	4.16459	-0.229706
84.7712	56.6	4.70189	2.80487	-0.25679
53.3225	37.1	3.54225	1.44185	0.86188

## Sheet: Figure1c
Chao1	Observed Species	Faith's Phylogenetic Diversity	Shannon Index	1-Year Alpha Diversity Principle Component 1
227.664	131.3	8.36382	3.76028	1.30124
410.264	216.5	12.659	5.38128	-2.82226
121.491	79.1	7.6426	3.68906	2.73018
410.577	245.9	13.9069	5.49365	-3.52518
188.373	114.4	7.34863	4.0932	1.75548
339.965	210.9	9.80586	4.65266	-1.17115
274.738	173.4	10.6056	4.60631	-0.537074
221.619	140.7	8.17732	3.94046	1.16384
219.653	145.4	10.0016	4.26206	0.468927
175.94	96.1	7.83742	2.8531	2.71012
220.18	144.1	10.2075	4.86651	0.039673
236.577	144.8	9.88155	3.84782	0.6711
386.638	206.3	11.2659	4.91478	-1.92666
434.503	259.3	14.8963	6.23998	-4.53904
314.393	180.3	10.2726	4.18271	-0.494513
229.436	143.3	9.43852	4.05632	0.704435
242.247	154.8	12.0796	3.91123	-0.0527252
234.275	146.4	9.50148	3.75123	0.822868
241.218	150.8	9.37722	4.2812	0.421897
242.842	128.5	8.184	3.52346	1.4382
212.363	115.2	10.0734	4.23919	0.84065

## Sheet: Figure1d
Chao1	Observed Species	Faith's Phylogenetic Diversity	Shannon Index	1-Year Alpha Diversity Principle Component 2
227.664	131.3	8.36382	3.76028	-0.297999
410.264	216.5	12.659	5.38128	-0.108136
121.491	79.1	7.6426	3.68906	0.651437
410.577	245.9	13.9069	5.49365	0.00432155
188.373	114.4	7.34863	4.0932	0.12937
339.965	210.9	9.80586	4.65266	-0.755287
274.738	173.4	10.6056	4.60631	0.149949
221.619	140.7	8.17732	3.94046	-0.245255
219.653	145.4	10.0016	4.26206	0.373143
175.94	96.1	7.83742	2.8531	-0.433216
220.18	144.1	10.2075	4.86651	0.870474
236.577	144.8	9.88155	3.84782	-0.0683211
386.638	206.3	11.2659	4.91478	-0.515642
434.503	259.3	14.8963	6.23998	0.497999
314.393	180.3	10.2726	4.18271	-0.564161
229.436	143.3	9.43852	4.05632	0.0469538
242.247	154.8	12.0796	3.91123	0.347498
234.275	146.4	9.50148	3.75123	-0.22208
241.218	150.8	9.37722	4.2812	0.0549449
242.842	128.5	8.184	3.52346	-0.592139
212.363	115.2	10.0734	4.23919	0.676145

## Sheet: Figure2a
1-Month Weighted Unifrac Principle Coordinate 1	Unassigned;Other;Other;Other;Other;Other	Actinomycetales;Other;Other	Actinomycetaceae;Other	Actinomycetaceae;g	Actinobaculum	Actinomyces	Varibaculum	Corynebacterium	Dermabacter	Microbacterium	Micrococcaceae;g	Micrococcus	Rothia	Propionibacteriaceae;g	Propionibacterium	Bifidobacterium	Scardovia	Coriobacteriaceae;Other	Atopobium	Collinsella	Eggerthella	Bacteroidales;Other;Other	Bacteroides	Paludibacter	Parabacteroides	Porphyromonas	Tannerella	Prevotella	S24-7;g	[Barnesiellaceae];g	[Prevotella]	Capnocytophaga	m[Weeksellaceae];g	Chryseobacterium	Streptophyta;f;g	Bacillales;Other;Other	Staphylococcus	Gemellaceae;g	Gemella	Aerococcaceae;g	Abiotrophia	Alloiococcus	Granulicatella	Enterococcus	Lactobacillus	Streptococcaceae;Other	Lactococcus	Streptococcus	Turicibacter
0.418731	6.57419e-06	0	9.86128e-05	0	0	4.60193e-05	0	1.97226e-05	0	0	0	0	4.60193e-05	1.31484e-05	6.57419e-06	0.287246	0	0	0	0	0	0	0.000775754	0	0	0	0	5.25935e-05	1.31484e-05	0	1.31484e-05	0	0	0	0	0.00260338	0.00381303	6.57419e-06	1.31484e-05	0	3.28709e-05	0	0	1.31484e-05	0.00223522	0	0	0.390007	0
0.135862	6.36683e-06	0	1.59171e-05	0	0	1.59171e-05	0	9.55025e-06	0	0	0	0	0.000155987	0	6.36683e-06	0.0239648	0	0.000213289	0	0	0.00117468	0	0.000105053	0	0	0	3.18342e-06	1.27337e-05	0	0	0	3.18342e-06	3.18342e-06	0	9.55025e-06	0.00421484	0.0020533	0.000315158	6.36683e-06	0	0	0	0	0.000171904	3.18342e-06	0	0	0.309043	0
0.0177469	0	0	0	0	0	0.0016358	0	5.32587e-05	0	0	0	0	0.00448134	7.60838e-06	3.04335e-05	0.000106517	0	0	0	0	0	0	0.000228251	7.60838e-06	0	0	0	1.52168e-05	1.52168e-05	0	0	0	0	0	7.60838e-06	0	3.04335e-05	0.000631496	0	0	0	9.8909e-05	0	0.000821705	4.56503e-05	0.00419222	0	0.15865	7.60838e-06
0.190159	0	0	6.46841e-05	0	0	1.6171e-05	0	8.08551e-06	1.6171e-05	0	4.04276e-06	0	8.08551e-06	0	0	0.0063633	0	0	0	5.25558e-05	0	4.04276e-06	0.145838	0	0.00325846	4.04276e-06	0	3.63848e-05	0	0	0	0	4.04276e-06	3.2342e-05	0	4.85131e-05	0.000101069	6.87269e-05	4.04276e-06	0	0	0	4.04276e-06	3.2342e-05	0.0160821	0	0	0.0124396	0
-0.0960535	2.44164e-05	0	3.05206e-05	0	6.10411e-06	1.22082e-05	0	2.44164e-05	0	0	0	0	0	0	6.10411e-06	7.32493e-05	0	0	6.10411e-06	0	1.22082e-05	0.000531058	0.303039	0	0.0013307	1.83123e-05	0	5.4937e-05	0	0	0	6.10411e-06	1.83123e-05	0	6.10411e-06	0.00915006	0.00295439	0.000457808	0	0	6.10411e-06	1.22082e-05	1.22082e-05	0.00020754	2.44164e-05	6.10411e-06	0	0.0464401	0
-0.237013	2.34545e-05	0	6.25454e-05	0	0	5.47273e-05	0	0	0	0	0	0	9.38182e-05	0	3.90909e-05	5.47273e-05	0	0	0	0	0	0.00132127	0.459005	0	0.00367454	2.34545e-05	0	5.47273e-05	0	0	8.6e-05	2.34545e-05	0	0	1.56364e-05	0.00657509	0.000312727	0.000375273	0	0	7.81818e-06	0	7.81818e-06	0.000609818	0	9.38182e-05	7.81818e-06	0.0812309	0
-0.153596	0	0	3.39614e-05	0	0	0.000650927	9.62241e-05	2.2641e-05	1.13205e-05	0	0	0	2.2641e-05	5.66024e-06	8.49036e-05	0.000164147	0	0	0	0	7.35831e-05	0	0.310781	5.66024e-06	4.52819e-05	6.79229e-05	5.66024e-06	1.69807e-05	0	0	1.69807e-05	5.66024e-06	0	0	0	6.22626e-05	0.000328294	0.000396217	5.66024e-06	0	2.83012e-05	0	1.69807e-05	0.000379236	0.014943	2.2641e-05	0	0.00259239	0
0.48565	0	0	0.000230019	0	0	0.000123857	0	0.000990852	0	0	1.76938e-05	0	0.363554	7.07752e-05	0	0.3543	0	3.53876e-05	0	3.53876e-05	0	0	0.00203479	0	0	3.53876e-05	3.53876e-05	0.000106163	0	0	0	3.53876e-05	1.76938e-05	0	0.000106163	0.000159244	0.00573279	0.00120318	1.76938e-05	0	1.76938e-05	0.00051312	0	0	0.000530814	0	0	0.245519	0
-0.236168	0	0	2.14116e-05	0	0	0.00449107	0	4.28231e-05	0	0	0	0	0.00208763	0	2.67644e-05	0.0586516	1.60587e-05	0	0.000289056	5.35289e-06	0.000679817	0.000176645	0.54623	0	0	1.07058e-05	5.35289e-06	1.60587e-05	5.35289e-06	0	5.35289e-06	5.35289e-06	0	1.07058e-05	0	4.8176e-05	0.000438937	0.000176645	1.07058e-05	0	5.35289e-06	1.07058e-05	0	5.35289e-06	0.00278886	0	5.35289e-06	0.261965	0
0.26391	5.22392e-06	0	4.70153e-05	5.22392e-06	0	1.04478e-05	5.22392e-06	0.000182837	0	0	0	0	0.000172389	0	5.22392e-06	0.101678	0.000511945	5.22392e-05	0	0	0.000344779	0	0.00226718	0	0	5.22392e-06	5.22392e-06	2.08957e-05	0	5.22392e-06	0	0	0	0	5.22392e-06	0.00277913	0.000245524	0.000271644	0	1.04478e-05	0	0	0	0	1.56718e-05	0	1.04478e-05	0.805179	0
-0.538986	0	0	0	0	0	0	0	0	0	0	0	0	0.00102995	0	0	0.000126117	0	0	0	0	1.05097e-05	0	0.926222	0	0	0	0	0	0	0	0	0	0	0	0	0	0.000147136	0.000893326	0	0	0	0	0	0	5.25486e-05	0	0	0.0413873	0
-0.134631	0	0	4.68334e-05	0	0	3.27834e-05	0	1.87333e-05	0	0	0	9.36667e-06	0.00111463	0	4.68334e-06	0.00428525	0	0.00103502	0	0.19863	0	5.15167e-05	0.421875	0	0	0	0	0.000103033	0	0	0	0	0	0	0	0.00068845	0.00023885	0.00104907	0	0	0	0	0	0	3.27834e-05	0.0001124	0	0.0275146	0
0.334081	0	0	0.000161676	0	0	0.000197604	0	0.000467063	0	0	0	0	0.0105987	0	0.0365567	0.18422	0	0	0	8.98198e-05	0.000107784	0	0.0149281	0	0.000269459	7.18559e-05	0	0.000377243	0	0	0.000107784	1.7964e-05	1.7964e-05	0	0.000143712	0.025922	0.00799396	0.0013473	0	0	0	3.59279e-05	5.38919e-05	0.000359279	0.000215568	8.98198e-05	0.000233532	0.567104	0
0.0106613	0	0	2.6901e-05	0	0	5.38019e-06	0	0.000349712	0	0	0	2.15208e-05	2.15208e-05	0	5.38019e-06	0.000150645	0	0	0	1.07604e-05	0	0	0.000381994	0	2.15208e-05	3.22811e-05	0	2.15208e-05	1.07604e-05	0	5.38019e-06	0	0	0	2.6901e-05	5.38019e-06	0.00152259	0.00384684	0	0	1.07604e-05	0	6.45623e-05	0.00105452	1.07604e-05	4.84217e-05	0	0.0258303	0
-0.379645	0	0	6.43096e-05	4.9469e-06	0	8.40972e-05	0	0	0	0	0	0	7.42034e-05	2.47345e-05	4.9469e-06	0.000113779	0	0	4.9469e-06	0	0	4.9469e-06	0.617264	0	0	4.9469e-06	0	1.48407e-05	0	0	0	1.48407e-05	0	0	4.9469e-06	0	0.000341336	1.48407e-05	4.9469e-06	0	4.9469e-06	0	4.9469e-06	0	3.46283e-05	0	0	0.0178187	0
0.346607	5.0339e-06	0	3.52373e-05	0	0	0.000780255	0	3.52373e-05	0	0	0	2.01356e-05	0.000478221	0	0.000936306	0.0678973	0	5.0339e-06	0	0	0	0	0.00193302	0	6.54407e-05	5.0339e-06	0	0.000291966	1.51017e-05	0	0	5.0339e-06	0	0.00204376	4.02712e-05	2.51695e-05	0.000312102	1.51017e-05	0.000110746	0	0	0	1.00678e-05	0.0423502	0.010541	0	1.51017e-05	0.0300574	0
0.202904	2.19375e-05	0	2.925e-05	0	0	4.3875e-05	0	1.4625e-05	0	0	0	0	0.000138938	0	0.000117	0.0962107	0	0	0	0	0	0	0.0623611	0.000109688	7.31251e-06	0	0	0.000482625	0	0	0	1.4625e-05	7.31251e-06	0	0	0.00342225	0.00159413	0.000102375	0	0	0	0	0	0.000124313	0.0175793	0	2.925e-05	0.758702	0
0.0477847	2.56463e-05	0	0	0	0	0	1.70975e-05	0.00111989	8.54876e-06	0	0	0	8.54876e-06	0	0	0.0309465	0	0	0.000564218	0	0	0	0.000188073	0	0	0	0	1.70975e-05	0	0	0	0	0	0	0	0	0.00117973	0.000196622	0	0	0	0	8.54876e-06	0	8.54876e-06	8.54876e-06	1.70975e-05	0.151287	0
0.25426	3.75986e-05	0	3.22274e-05	5.37123e-06	0	0.000134281	0	0.00255134	0	0	0	2.68562e-05	0.0022398	0	0.000123538	0.0969508	0	0	0.000225592	3.22274e-05	0	0	0.000854026	0	5.37123e-06	0	0	2.68562e-05	0	4.83411e-05	0	0	0	0	0	0.000778829	0.0317762	0.00285212	0	0	0	0	0	5.37123e-05	6.44548e-05	0	0	0.858973	0
0.100928	0	0	2.3959e-05	0	5.98975e-06	0.000371364	0	0	0	0	0	0	0.00128181	0	0	8.98462e-05	0.000161723	0	0.000898462	0	0	0	0.00047918	0	3.59385e-05	0	0	0.000197662	0	0	0	2.99487e-05	5.98975e-06	0	5.98975e-06	1.19795e-05	0.000155733	4.7918e-05	0	0	5.98975e-06	0	5.98975e-06	0.000521108	0.00138962	0	0	0.119507	0
-0.406235	4.00412e-05	0	6.00619e-05	0	0	0.00593611	0	1.00103e-05	0	0	0	0	0.00346357	0	0	0.0196102	0	1.00103e-05	0	0	0.00032033	0.000530546	0.794618	0	0.021342	3.00309e-05	0	4.00412e-05	0	0	6.00619e-05	1.00103e-05	0	0	0	0	0.000220227	0.000340351	0	0	0	0	2.00206e-05	0	0.000180186	3.00309e-05	0	0.00347358	0
-0.284947	0	0	4.8025e-05	1.20062e-05	0	2.40125e-05	0	2.40125e-05	0	0	0	0	0.00482651	0	2.40125e-05	0.0967823	0.000132069	0.000516268	0	0	0	0.00236523	0.549706	0	0	3.60187e-05	1.20062e-05	4.8025e-05	0	0	0	3.60187e-05	0	0	0	0	0.00572698	0.000888462	0	0	1.20062e-05	0	0	0	0.000228119	0.000684356	0	0.0446632	0
0.137917	1.10557e-05	0	1.10557e-05	0	0	4.42228e-05	0	0.000176891	1.10557e-05	0	0	0	0	0	4.42228e-05	0.000187947	0	0	0	0	0	0	0.000420117	0	0	2.21114e-05	0	0	0	0	0	1.10557e-05	0	0	1.10557e-05	0	0.00130457	2.21114e-05	0	0	0	0	1.10557e-05	0.000442228	0.410222	0	0	0.0866104	0
-0.153212	7.05194e-05	0	2.64448e-05	0	0	3.52597e-05	0	7.05194e-05	0	0	0	0	6.17045e-05	0	1.76298e-05	0.000167484	0	0	0	1.76298e-05	0.000458376	0	0.250238	0	0	0	0	8.81492e-06	0	0	0	1.76298e-05	8.81492e-06	0	8.81492e-06	1.76298e-05	1.76298e-05	0.00274144	8.81492e-06	0	0	0	0	0	0.00226543	0	0	0.0197366	0
0.0706443	0	0	2.72527e-05	0	0	0.00133538	0	5.45053e-05	9.08422e-06	0	0	0	9.08422e-06	0	0.000317948	0.176715	0	0	0.0137081	0	0	9.08422e-06	0.446871	0	0.106676	0	0	3.63369e-05	0	0	0	9.08422e-06	0	0	2.72527e-05	9.08422e-06	0.00355193	0.000699485	9.08422e-06	0	2.72527e-05	0	9.08422e-06	0	7.26738e-05	0	0	0.0876718	0
-0.473515	0	2.20529e-05	4.41058e-05	0	0.000132317	4.41058e-05	0	0	0	0	0	0	4.41058e-05	0	0	0.000209503	0	2.20529e-05	2.20529e-05	0	0	1.10265e-05	0.775149	0	0.00280072	1.10265e-05	0	2.20529e-05	0	0	5.51323e-05	0	0	0	0	0	0	1.10265e-05	0	0	0	0	1.10265e-05	0	2.20529e-05	3.30794e-05	0	0.00108059	0
0.537879	1.54335e-05	0	9.26012e-05	0	0	0.00432139	0	6.17341e-05	0	3.08671e-05	0	0	0.0124086	1.54335e-05	0.000185202	0.590425	0	0	0.000709942	0	0	1.54335e-05	0.000601908	0	0.000123468	3.08671e-05	1.54335e-05	3.08671e-05	0	0	0	1.54335e-05	1.54335e-05	0	0	0	0.000154335	0.000447572	0	1.54335e-05	0	0	4.63006e-05	0.00995463	0.0258357	1.54335e-05	3.08671e-05	0.151202	0
-0.423289	0	0	0.000119632	0	0	3.98772e-05	0	0	0	0	0	0	1.99386e-05	0	0	5.98158e-05	0	0	0	0	0	0	0.797982	0	0	3.98772e-05	0	0	0	0	0	1.99386e-05	1.99386e-05	0	0	1.99386e-05	0	1.99386e-05	1.99386e-05	0	0	0	0	0.00663955	3.98772e-05	1.99386e-05	0	0.0137177	0
-0.102018	0	1.64457e-05	0	0	0	0.000263132	0	0	0	0	0	0	0.00054271	0	3.28915e-05	0.000131566	0	0	0	0	0	0	0.223432	0	0	0	0	0	0	0	0	0	0	0	0	0	3.28915e-05	1.64457e-05	0	0	0	0	0	0.000444035	0	0	0	0.0050324	0
0.323466	0	0	0	0	0	0	0	0.00019658	0	0	0	0	0	0	0.000982898	0.230195	0	0.0151366	0	0	0.00805976	0	0.0019658	0	0	0	0	0.00255553	0	0	0	0	0	0	0.000982898	0	0.000589739	0	0	0	0	0	0.00019658	0.00688028	0.136426	0.00019658	0	0.191862	0.000393159
-0.276398	2.4354e-05	0	1.2177e-05	0	0	0.000194832	0	2.4354e-05	0	0	0	0	0.00036531	0	0	0.000779328	2.4354e-05	0	0.000377487	3.6531e-05	0	0	0.450586	0	0	0	0	0	0	0	0	0	0	0	0	0	6.0885e-05	0.00024354	0	0	0	0	1.2177e-05	0	0.0118239	2.4354e-05	0	0.00450549	0
0.0165143	0	0	3.35813e-05	0	0	0	0	0	0	0	0	0	1.67906e-05	0	1.67906e-05	0.000100744	0	0	3.35813e-05	0	0	0	0.000369394	0	0	0	0	3.35813e-05	0	0	0	0	1.67906e-05	0	0	0.00221636	0.00152795	0.000134325	0	0	5.03719e-05	0	3.35813e-05	0	0	0	0	0.0108635	0
[truncated: 75 more columns]

## Sheet: Figure2b
1-Month Weighted Unifrac Principle Coordinate 2	Unassigned;Other;Other;Other;Other;Other	Actinomycetales;Other;Other	Actinomycetaceae;Other	Actinomycetaceae;g	Actinobaculum	Actinomyces	Varibaculum	Corynebacterium	Dermabacter	Microbacterium	Micrococcaceae;g	Micrococcus	Rothia	Propionibacteriaceae;g	Propionibacterium	Bifidobacterium	Scardovia	Coriobacteriaceae;Other	Atopobium	Collinsella	Eggerthella	Bacteroidales;Other;Other	Bacteroides	Paludibacter	Parabacteroides	Porphyromonas	Tannerella	Prevotella	S24-7;g	[Barnesiellaceae];g	[Prevotella]	Capnocytophaga	m[Weeksellaceae];g	Chryseobacterium	Streptophyta;f;g	Bacillales;Other;Other	Staphylococcus	Gemellaceae;g	Gemella	Aerococcaceae;g	Abiotrophia	Alloiococcus	Granulicatella	Enterococcus	Lactobacillus	Streptococcaceae;Other	Lactococcus	Streptococcus	Turicibacter
0.0419669	6.57419e-06	0	9.86128e-05	0	0	4.60193e-05	0	1.97226e-05	0	0	0	0	4.60193e-05	1.31484e-05	6.57419e-06	0.287246	0	0	0	0	0	0	0.000775754	0	0	0	0	5.25935e-05	1.31484e-05	0	1.31484e-05	0	0	0	0	0.00260338	0.00381303	6.57419e-06	1.31484e-05	0	3.28709e-05	0	0	1.31484e-05	0.00223522	0	0	0.390007	0
-0.0278211	6.36683e-06	0	1.59171e-05	0	0	1.59171e-05	0	9.55025e-06	0	0	0	0	0.000155987	0	6.36683e-06	0.0239648	0	0.000213289	0	0	0.00117468	0	0.000105053	0	0	0	3.18342e-06	1.27337e-05	0	0	0	3.18342e-06	3.18342e-06	0	9.55025e-06	0.00421484	0.0020533	0.000315158	6.36683e-06	0	0	0	0	0.000171904	3.18342e-06	0	0	0.309043	0
0.129067	0	0	0	0	0	0.0016358	0	5.32587e-05	0	0	0	0	0.00448134	7.60838e-06	3.04335e-05	0.000106517	0	0	0	0	0	0	0.000228251	7.60838e-06	0	0	0	1.52168e-05	1.52168e-05	0	0	0	0	0	7.60838e-06	0	3.04335e-05	0.000631496	0	0	0	9.8909e-05	0	0.000821705	4.56503e-05	0.00419222	0	0.15865	7.60838e-06
0.432075	0	0	6.46841e-05	0	0	1.6171e-05	0	8.08551e-06	1.6171e-05	0	4.04276e-06	0	8.08551e-06	0	0	0.0063633	0	0	0	5.25558e-05	0	4.04276e-06	0.145838	0	0.00325846	4.04276e-06	0	3.63848e-05	0	0	0	0	4.04276e-06	3.2342e-05	0	4.85131e-05	0.000101069	6.87269e-05	4.04276e-06	0	0	0	4.04276e-06	3.2342e-05	0.0160821	0	0	0.0124396	0
-0.0386027	2.44164e-05	0	3.05206e-05	0	6.10411e-06	1.22082e-05	0	2.44164e-05	0	0	0	0	0	0	6.10411e-06	7.32493e-05	0	0	6.10411e-06	0	1.22082e-05	0.000531058	0.303039	0	0.0013307	1.83123e-05	0	5.4937e-05	0	0	0	6.10411e-06	1.83123e-05	0	6.10411e-06	0.00915006	0.00295439	0.000457808	0	0	6.10411e-06	1.22082e-05	1.22082e-05	0.00020754	2.44164e-05	6.10411e-06	0	0.0464401	0
-0.130064	2.34545e-05	0	6.25454e-05	0	0	5.47273e-05	0	0	0	0	0	0	9.38182e-05	0	3.90909e-05	5.47273e-05	0	0	0	0	0	0.00132127	0.459005	0	0.00367454	2.34545e-05	0	5.47273e-05	0	0	8.6e-05	2.34545e-05	0	0	1.56364e-05	0.00657509	0.000312727	0.000375273	0	0	7.81818e-06	0	7.81818e-06	0.000609818	0	9.38182e-05	7.81818e-06	0.0812309	0
-0.0581045	0	0	3.39614e-05	0	0	0.000650927	9.62241e-05	2.2641e-05	1.13205e-05	0	0	0	2.2641e-05	5.66024e-06	8.49036e-05	0.000164147	0	0	0	0	7.35831e-05	0	0.310781	5.66024e-06	4.52819e-05	6.79229e-05	5.66024e-06	1.69807e-05	0	0	1.69807e-05	5.66024e-06	0	0	0	6.22626e-05	0.000328294	0.000396217	5.66024e-06	0	2.83012e-05	0	1.69807e-05	0.000379236	0.014943	2.2641e-05	0	0.00259239	0
-0.12086	0	0	0.000230019	0	0	0.000123857	0	0.000990852	0	0	1.76938e-05	0	0.363554	7.07752e-05	0	0.3543	0	3.53876e-05	0	3.53876e-05	0	0	0.00203479	0	0	3.53876e-05	3.53876e-05	0.000106163	0	0	0	3.53876e-05	1.76938e-05	0	0.000106163	0.000159244	0.00573279	0.00120318	1.76938e-05	0	1.76938e-05	0.00051312	0	0	0.000530814	0	0	0.245519	0
-0.0819566	0	0	2.14116e-05	0	0	0.00449107	0	4.28231e-05	0	0	0	0	0.00208763	0	2.67644e-05	0.0586516	1.60587e-05	0	0.000289056	5.35289e-06	0.000679817	0.000176645	0.54623	0	0	1.07058e-05	5.35289e-06	1.60587e-05	5.35289e-06	0	5.35289e-06	5.35289e-06	0	1.07058e-05	0	4.8176e-05	0.000438937	0.000176645	1.07058e-05	0	5.35289e-06	1.07058e-05	0	5.35289e-06	0.00278886	0	5.35289e-06	0.261965	0
0.102083	5.22392e-06	0	4.70153e-05	5.22392e-06	0	1.04478e-05	5.22392e-06	0.000182837	0	0	0	0	0.000172389	0	5.22392e-06	0.101678	0.000511945	5.22392e-05	0	0	0.000344779	0	0.00226718	0	0	5.22392e-06	5.22392e-06	2.08957e-05	0	5.22392e-06	0	0	0	0	5.22392e-06	0.00277913	0.000245524	0.000271644	0	1.04478e-05	0	0	0	0	1.56718e-05	0	1.04478e-05	0.805179	0
0.0318822	0	0	0	0	0	0	0	0	0	0	0	0	0.00102995	0	0	0.000126117	0	0	0	0	1.05097e-05	0	0.926222	0	0	0	0	0	0	0	0	0	0	0	0	0	0.000147136	0.000893326	0	0	0	0	0	0	5.25486e-05	0	0	0.0413873	0
-0.221649	0	0	4.68334e-05	0	0	3.27834e-05	0	1.87333e-05	0	0	0	9.36667e-06	0.00111463	0	4.68334e-06	0.00428525	0	0.00103502	0	0.19863	0	5.15167e-05	0.421875	0	0	0	0	0.000103033	0	0	0	0	0	0	0	0.00068845	0.00023885	0.00104907	0	0	0	0	0	0	3.27834e-05	0.0001124	0	0.0275146	0
-0.0806944	0	0	0.000161676	0	0	0.000197604	0	0.000467063	0	0	0	0	0.0105987	0	0.0365567	0.18422	0	0	0	8.98198e-05	0.000107784	0	0.0149281	0	0.000269459	7.18559e-05	0	0.000377243	0	0	0.000107784	1.7964e-05	1.7964e-05	0	0.000143712	0.025922	0.00799396	0.0013473	0	0	0	3.59279e-05	5.38919e-05	0.000359279	0.000215568	8.98198e-05	0.000233532	0.567104	0
0.0734527	0	0	2.6901e-05	0	0	5.38019e-06	0	0.000349712	0	0	0	2.15208e-05	2.15208e-05	0	5.38019e-06	0.000150645	0	0	0	1.07604e-05	0	0	0.000381994	0	2.15208e-05	3.22811e-05	0	2.15208e-05	1.07604e-05	0	5.38019e-06	0	0	0	2.6901e-05	5.38019e-06	0.00152259	0.00384684	0	0	1.07604e-05	0	6.45623e-05	0.00105452	1.07604e-05	4.84217e-05	0	0.0258303	0
0.0166239	0	0	6.43096e-05	4.9469e-06	0	8.40972e-05	0	0	0	0	0	0	7.42034e-05	2.47345e-05	4.9469e-06	0.000113779	0	0	4.9469e-06	0	0	4.9469e-06	0.617264	0	0	4.9469e-06	0	1.48407e-05	0	0	0	1.48407e-05	0	0	4.9469e-06	0	0.000341336	1.48407e-05	4.9469e-06	0	4.9469e-06	0	4.9469e-06	0	3.46283e-05	0	0	0.0178187	0
-0.0505525	5.0339e-06	0	3.52373e-05	0	0	0.000780255	0	3.52373e-05	0	0	0	2.01356e-05	0.000478221	0	0.000936306	0.0678973	0	5.0339e-06	0	0	0	0	0.00193302	0	6.54407e-05	5.0339e-06	0	0.000291966	1.51017e-05	0	0	5.0339e-06	0	0.00204376	4.02712e-05	2.51695e-05	0.000312102	1.51017e-05	0.000110746	0	0	0	1.00678e-05	0.0423502	0.010541	0	1.51017e-05	0.0300574	0
0.0865685	2.19375e-05	0	2.925e-05	0	0	4.3875e-05	0	1.4625e-05	0	0	0	0	0.000138938	0	0.000117	0.0962107	0	0	0	0	0	0	0.0623611	0.000109688	7.31251e-06	0	0	0.000482625	0	0	0	1.4625e-05	7.31251e-06	0	0	0.00342225	0.00159413	0.000102375	0	0	0	0	0	0.000124313	0.0175793	0	2.925e-05	0.758702	0
0.0337056	2.56463e-05	0	0	0	0	0	1.70975e-05	0.00111989	8.54876e-06	0	0	0	8.54876e-06	0	0	0.0309465	0	0	0.000564218	0	0	0	0.000188073	0	0	0	0	1.70975e-05	0	0	0	0	0	0	0	0	0.00117973	0.000196622	0	0	0	0	8.54876e-06	0	8.54876e-06	8.54876e-06	1.70975e-05	0.151287	0
0.0887342	3.75986e-05	0	3.22274e-05	5.37123e-06	0	0.000134281	0	0.00255134	0	0	0	2.68562e-05	0.0022398	0	0.000123538	0.0969508	0	0	0.000225592	3.22274e-05	0	0	0.000854026	0	5.37123e-06	0	0	2.68562e-05	0	4.83411e-05	0	0	0	0	0	0.000778829	0.0317762	0.00285212	0	0	0	0	0	5.37123e-05	6.44548e-05	0	0	0.858973	0
0.210995	0	0	2.3959e-05	0	5.98975e-06	0.000371364	0	0	0	0	0	0	0.00128181	0	0	8.98462e-05	0.000161723	0	0.000898462	0	0	0	0.00047918	0	3.59385e-05	0	0	0.000197662	0	0	0	2.99487e-05	5.98975e-06	0	5.98975e-06	1.19795e-05	0.000155733	4.7918e-05	0	0	5.98975e-06	0	5.98975e-06	0.000521108	0.00138962	0	0	0.119507	0
-0.167683	4.00412e-05	0	6.00619e-05	0	0	0.00593611	0	1.00103e-05	0	0	0	0	0.00346357	0	0	0.0196102	0	1.00103e-05	0	0	0.00032033	0.000530546	0.794618	0	0.021342	3.00309e-05	0	4.00412e-05	0	0	6.00619e-05	1.00103e-05	0	0	0	0	0.000220227	0.000340351	0	0	0	0	2.00206e-05	0	0.000180186	3.00309e-05	0	0.00347358	0
-0.127166	0	0	4.8025e-05	1.20062e-05	0	2.40125e-05	0	2.40125e-05	0	0	0	0	0.00482651	0	2.40125e-05	0.0967823	0.000132069	0.000516268	0	0	0	0.00236523	0.549706	0	0	3.60187e-05	1.20062e-05	4.8025e-05	0	0	0	3.60187e-05	0	0	0	0	0.00572698	0.000888462	0	0	1.20062e-05	0	0	0	0.000228119	0.000684356	0	0.0446632	0
0.0883403	1.10557e-05	0	1.10557e-05	0	0	4.42228e-05	0	0.000176891	1.10557e-05	0	0	0	0	0	4.42228e-05	0.000187947	0	0	0	0	0	0	0.000420117	0	0	2.21114e-05	0	0	0	0	0	1.10557e-05	0	0	1.10557e-05	0	0.00130457	2.21114e-05	0	0	0	0	1.10557e-05	0.000442228	0.410222	0	0	0.0866104	0
-0.0480297	7.05194e-05	0	2.64448e-05	0	0	3.52597e-05	0	7.05194e-05	0	0	0	0	6.17045e-05	0	1.76298e-05	0.000167484	0	0	0	1.76298e-05	0.000458376	0	0.250238	0	0	0	0	8.81492e-06	0	0	0	1.76298e-05	8.81492e-06	0	8.81492e-06	1.76298e-05	1.76298e-05	0.00274144	8.81492e-06	0	0	0	0	0	0.00226543	0	0	0.0197366	0
-0.170182	0	0	2.72527e-05	0	0	0.00133538	0	5.45053e-05	9.08422e-06	0	0	0	9.08422e-06	0	0.000317948	0.176715	0	0	0.0137081	0	0	9.08422e-06	0.446871	0	0.106676	0	0	3.63369e-05	0	0	0	9.08422e-06	0	0	2.72527e-05	9.08422e-06	0.00355193	0.000699485	9.08422e-06	0	2.72527e-05	0	9.08422e-06	0	7.26738e-05	0	0	0.0876718	0
0.0194773	0	2.20529e-05	4.41058e-05	0	0.000132317	4.41058e-05	0	0	0	0	0	0	4.41058e-05	0	0	0.000209503	0	2.20529e-05	2.20529e-05	0	0	1.10265e-05	0.775149	0	0.00280072	1.10265e-05	0	2.20529e-05	0	0	5.51323e-05	0	0	0	0	0	0	1.10265e-05	0	0	0	0	1.10265e-05	0	2.20529e-05	3.30794e-05	0	0.00108059	0
-0.256615	1.54335e-05	0	9.26012e-05	0	0	0.00432139	0	6.17341e-05	0	3.08671e-05	0	0	0.0124086	1.54335e-05	0.000185202	0.590425	0	0	0.000709942	0	0	1.54335e-05	0.000601908	0	0.000123468	3.08671e-05	1.54335e-05	3.08671e-05	0	0	0	1.54335e-05	1.54335e-05	0	0	0	0.000154335	0.000447572	0	1.54335e-05	0	0	4.63006e-05	0.00995463	0.0258357	1.54335e-05	3.08671e-05	0.151202	0
0.139148	0	0	0.000119632	0	0	3.98772e-05	0	0	0	0	0	0	1.99386e-05	0	0	5.98158e-05	0	0	0	0	0	0	0.797982	0	0	3.98772e-05	0	0	0	0	0	1.99386e-05	1.99386e-05	0	0	1.99386e-05	0	1.99386e-05	1.99386e-05	0	0	0	0	0.00663955	3.98772e-05	1.99386e-05	0	0.0137177	0
0.1011	0	1.64457e-05	0	0	0	0.000263132	0	0	0	0	0	0	0.00054271	0	3.28915e-05	0.000131566	0	0	0	0	0	0	0.223432	0	0	0	0	0	0	0	0	0	0	0	0	0	3.28915e-05	1.64457e-05	0	0	0	0	0	0.000444035	0	0	0	0.0050324	0
-0.134289	0	0	0	0	0	0	0	0.00019658	0	0	0	0	0	0	0.000982898	0.230195	0	0.0151366	0	0	0.00805976	0	0.0019658	0	0	0	0	0.00255553	0	0	0	0	0	0	0.000982898	0	0.000589739	0	0	0	0	0	0.00019658	0.00688028	0.136426	0.00019658	0	0.191862	0.000393159
0.03047	2.4354e-05	0	1.2177e-05	0	0	0.000194832	0	2.4354e-05	0	0	0	0	0.00036531	0	0	0.000779328	2.4354e-05	0	0.000377487	3.6531e-05	0	0	0.450586	0	0	0	0	0	0	0	0	0	0	0	0	0	6.0885e-05	0.00024354	0	0	0	0	1.2177e-05	0	0.0118239	2.4354e-05	0	0.00450549	0
0.0885789	0	0	3.35813e-05	0	0	0	0	0	0	0	0	0	1.67906e-05	0	1.67906e-05	0.000100744	0	0	3.35813e-05	0	0	0	0.000369394	0	0	0	0	3.35813e-05	0	0	0	0	1.67906e-05	0	0	0.00221636	0.00152795	0.000134325	0	0	5.03719e-05	0	3.35813e-05	0	0	0	0	0.0108635	0
[truncated: 75 more columns]

## Sheet: Figure3a
1-Year Weighted Unifrac Principal Coordinate 1	Unassigned;Other;Other;Other;Other;Other	Actinomyces	Varibaculum	Corynebacterium	Rothia	Propionibacterium	Bifidobacterium	Coriobacteriaceae;Other	Coriobacteriaceae;g	Adlercreutzia	Atopobium	Collinsella	Eggerthella	Bacteroidales;Other;Other	Bacteroides	Parabacteroides	Porphyromonas	Prevotella	Rikenellaceae;g	S24-7;g	[Barnesiellaceae];g	Butyricimonas	Paraprevotella	[Prevotella]	Capnocytophaga	[Weeksellaceae];g	Streptophyta;f__;g	Mucispirillum	Bacillaceae;g	Paenibacillus	Staphylococcus	Gemellaceae;g	Gemella	Aerococcaceae;Other	Granulicatella	Enterococcus	Lactobacillus	Lactococcus	Streptococcus	Turicibacter	Clostridiales;Other;Other	Clostridiales;f;g	yChristensenellaceae;g	Christensenella	Clostridiaceae;Other	Clostridiaceae;g	Clostridium	Dehalobacterium	Eubacterium
-0.701071	0.000119349	1.83614e-05	0	0	0.000192795	9.18071e-06	0.00844626	0	1.83614e-05	0	9.18071e-06	0	0.000743638	0	0.49328	0.00012853	5.50843e-05	0.054359	9.18071e-06	0.000844626	0	0	0	0	0	0	0.000238699	3.67229e-05	0	0	0	3.67229e-05	0	1.83614e-05	0.000211156	0	3.67229e-05	1.83614e-05	0.00627043	0	0.0482906	0.0754104	0	0	9.18071e-06	0.000293783	0.00170761	9.18071e-06	0
0.22657	0.000100665	6.40597e-05	0	0	9.15139e-06	0	0.00154659	5.49083e-05	5.49083e-05	1.83028e-05	0	0.00134525	3.66056e-05	0	0.408381	0.0164817	9.15139e-06	0.000100665	0.0113386	0.00098835	0.0126472	0.0095083	0.0106156	9.15139e-06	0	0	0	1.83028e-05	0	0	0	9.15139e-06	0	0	0.000173876	0	9.15139e-06	0	0.00976453	0.000311147	0.047999	0.0974074	0	3.66056e-05	0.000475872	0.000997502	0.0095266	0	0
-0.417208	0.000651208	4.24701e-05	0	0	1.41567e-05	0	0.000552111	0	0	0	0	0	0.000226507	0	0.518106	2.83134e-05	0	0.109205	0	0.000453014	0	0	0	0	0	0	7.07834e-05	0	0	0	0	0.00016988	2.83134e-05	4.24701e-05	0.000141567	7.07834e-05	0.000155724	4.24701e-05	0.0027464	0	0.00016988	0.000198194	0	0	4.24701e-05	0.000141567	0.000368074	0	0
0.127618	0.000351047	3.65673e-05	0	7.31347e-06	1.46269e-05	0	0.0103047	0.000226718	4.38808e-05	0	0	0.00088493	0.000255971	1.46269e-05	0.352385	0.00883467	0.000131642	0.000160896	0.00866646	0.000826422	0.0207483	0	0	0	0	0	0.000789855	7.31347e-06	0	0	0	2.19404e-05	0	2.19404e-05	0.000197464	2.19404e-05	2.19404e-05	0.000343733	0.00202583	2.92539e-05	0.0130033	0.00413211	8.04482e-05	0.000109702	0.000182837	0.00069478	0.00520719	0	0
0.415342	3.16001e-05	1.58e-05	0	0	3.16001e-05	0	0	4.74001e-05	0	0	0	0	1.58e-05	3.16001e-05	0.615846	0.0821918	0	7.90002e-06	7.90002e-06	0.001106	0	0	0	3.95001e-05	0	0	0	0	0	0	0	7.90002e-05	0	7.90002e-05	0.0001501	4.74001e-05	3.95001e-05	2.37001e-05	0.00776572	7.90002e-06	0.000687302	0.000592501	0	0	0.0192049	0.00237001	0.00922722	0	0
-0.346346	0.000782153	5.33286e-05	0	0	0	0	0.00667496	0.000213314	0	0	0	0	0.000382188	0	0.000355524	0.000115545	0	2.66643e-05	0	0.00100436	0	0	0	6.22167e-05	0	0	0	4.44405e-05	0	0	0	2.66643e-05	0	8.8881e-06	1.77762e-05	0	0.00574171	0	0.00151986	1.77762e-05	0.0138121	0.000337748	0	1.77762e-05	6.22167e-05	0.0014932	0.00146654	0	0
-0.378864	6.10519e-05	9.15779e-05	8.39464e-05	5.34204e-05	2.28945e-05	7.63149e-06	0.0359901	0.000915779	0.000183156	0	0	0.0109436	0.00209103	0	0.000122104	0.000129735	3.81575e-05	0.00243445	1.5263e-05	0.000641045	0	0	7.63149e-06	8.39464e-05	0	0	0.000122104	2.28945e-05	0	0	0	0.000969199	0	4.57889e-05	0.000381575	0.000122104	1.5263e-05	1.5263e-05	0.00396838	3.0526e-05	0.0348225	0.00674624	0	0	0.000129735	0.00772307	0.000160261	0	0
-0.388435	7.17412e-05	7.17412e-05	0	0	0.000112736	1.02487e-05	0.0365265	0.00187552	0	0	0	0	0.00135283	0	0.000368955	7.17412e-05	0	0.000491939	0	0.000594427	0	0	0	0	0	0	5.12437e-05	0	0	0	0	0.000143482	0	0	0.00016398	0.0028799	0.000471442	1.02487e-05	0.0105869	0.000420198	0.0616871	0.00352557	0	0	0.00154756	0.00399701	0.00428397	0	0
0.24435	3.80923e-05	1.90462e-05	0	0	0	1.90462e-05	0.000838031	0.000133323	1.90462e-05	0	0	0	5.71385e-05	0	0.251124	0.0019808	0.000114277	0.415035	0.00287597	0.000876124	0	1.90462e-05	1.90462e-05	0	0	0	0	3.80923e-05	0	0	0	1.90462e-05	0	0	0	0	0	0	0.00154274	0.000114277	0.017751	0.00518056	0.000952308	0	0.000361877	0.00089517	0.000190462	0	0
0.602334	0	0	0	0	0	0	0.0124842	0.000642047	0	0	0	0	4.7559e-05	0.000309134	0.741303	4.7559e-05	2.37795e-05	9.51181e-05	0	0.000356693	0	0	0	0	0	0	0	2.37795e-05	0	0.000118898	0	2.37795e-05	0	7.13385e-05	2.37795e-05	0	0.00214016	0	0.0172639	0	0.000261575	0.0141488	0	0	0.000190236	0.00159323	0.00318646	0	0
0.0606512	0.000217977	0.000178345	0	0	0.000118897	5.94483e-05	0.0139307	0.000237793	1.98161e-05	0.000396322	0.000118897	0.00166455	3.96322e-05	1.98161e-05	0.304455	0.0496592	0	3.96322e-05	1.98161e-05	0.00105025	1.98161e-05	0	0	0	0	0	0	0	0	0	0	5.94483e-05	0	0	0.000138713	0	0	0	0.00481531	0	0.0269103	0.00717343	0	0	0.00035669	0.0112357	0.00538998	0	0.00253646
0.447123	1.38562e-05	2.77123e-05	0	0	2.77123e-05	0	0.00199529	0.000374117	9.69932e-05	0	0	0	0.000124706	0	0.605335	0.000166274	5.54247e-05	1.38562e-05	0.0121934	0.00112235	0	0	0	2.77123e-05	0	1.38562e-05	0	0	0.00164888	0	0	2.77123e-05	0	0	9.69932e-05	0	4.15685e-05	1.38562e-05	0.00121934	6.92809e-05	0.00958847	0.000637384	0	0	0.000623528	0.00231398	0.00473881	0	0
-0.145286	0	0	0	0	0	0	0.00619576	0.000161453	0	0	0	0	0.000201816	0	0.510515	0.000100908	0	4.03633e-05	0.00496468	0.00123108	0	0	0	4.03633e-05	0	0	0	0	0	0	0	0.00012109	0	8.07265e-05	8.07265e-05	4.03633e-05	0	2.01816e-05	0.0254087	0	0.0017558	0.00074672	0	0	2.01816e-05	8.07265e-05	0.00193744	4.03633e-05	0
-0.0847733	1.32744e-05	0.00242921	0	1.32744e-05	0.00651773	1.32744e-05	0.0198054	0.000265488	0	0	3.98232e-05	0.00752658	0.00249559	0	0.250222	0.0224868	7.96464e-05	0.000238939	0.00505754	0.000637171	0	0.00361064	0	2.65488e-05	1.32744e-05	3.98232e-05	0	0	0	0	6.6372e-05	0.00250886	0.000371683	0.000146018	0.00784517	0	1.32744e-05	3.98232e-05	0.0632525	0	0.0447082	0.0185576	0	0	0	0.00122124	0.000637171	0	0.00224337
0.198	5.5732e-05	0.000100318	0	0	5.5732e-05	0	0.00746809	0	6.68784e-05	0	1.11464e-05	0.0073009	0.000111464	0	0.407201	7.80249e-05	0	0.000222928	0	0.000668784	0	0	0	0	0	0	0	2.22928e-05	0	0	0	4.45856e-05	0	0.000178343	0.000167196	0	2.22928e-05	1.11464e-05	0.00687733	2.22928e-05	0.0046592	0.000245221	0	0	0.000100318	0.000735663	0.00853815	0	0
0.0440778	5.89975e-05	0.000272863	7.37469e-06	0	0	7.37469e-06	0.0547275	0.000907086	9.58709e-05	0	0	0.0005826	0.00034661	0	0.295673	4.42481e-05	0	0.000258114	0	0.000494104	0	0	0	0	0	0	7.37469e-06	0	0	1.47494e-05	0	4.42481e-05	0	0	6.63722e-05	4.42481e-05	0	1.47494e-05	0.00578913	3.68734e-05	0.00441006	0.00047198	6.63722e-05	0	2.94987e-05	0.00490417	0.00185105	0	0.00632748
-0.395839	0.00105796	0.0026449	0	0	0.00287161	0.000680118	0.0701277	0	0	0	0.000906824	0	0	0	0.00294718	0.00513867	0	0.00226706	0	0.0406559	7.55687e-05	0	0	0	0	0	0.000906824	0.000377843	0	0	0.000226706	0.000453412	0	0.000831255	0.00355173	0.0753419	0.00952165	0.000377843	0.416988	0	0.000302275	0.00332502	0	0	0	0.000151137	0.000226706	0	0
-0.611257	6.89667e-05	3.44834e-05	0	0	1.72417e-05	0	0.0102416	0.0002069	0	0	0	0	0.000758634	0	0.386886	3.44834e-05	0	5.1725e-05	0.000775875	0.000396559	0	0	0	0	0	0	0	0	0.00105174	0	0	0	0	0	5.1725e-05	0	3.44834e-05	0	0.000758634	0.000120692	0.0210521	0.000982776	0	0	0.000137933	0.00134485	0.0183451	0	0
0.404884	5.94001e-05	8.16751e-05	0	0	4.455e-05	0	0.00207158	0.000482625	9.65251e-05	0	2.2275e-05	0	0.00185625	0	0.62151	0.00954113	0	0	0.000393525	0.000586576	0	0	0	0	0	0	0	1.485e-05	0	0	0	2.2275e-05	0	0	5.19751e-05	0	1.485e-05	0	0.0022275	0	0.00945203	0.00847193	0	0	7.42501e-06	0.00034155	0.000601426	0	0
0.264607	0	4.53038e-05	0	0	0	0	0.00312596	0.000579889	0	0	2.71823e-05	9.06076e-06	6.34253e-05	0.00821811	0.466638	1.81215e-05	9.06076e-06	0	0.00410452	0.000842651	0	0	0	3.6243e-05	9.06076e-06	0	2.71823e-05	9.06076e-06	0	0	0	0.000163094	0	0	0.000344309	9.06076e-06	3.6243e-05	0	0.0801606	0	0.000181215	0.00433104	0	0	0	2.71823e-05	7.24861e-05	9.06076e-06	0
0.433524	0.000225819	7.52729e-05	0	0	0	0	0.00357546	0.000112909	1.88182e-05	0	0	0.00167482	0.000432819	0	0.647328	0.0377682	7.52729e-05	0.000790365	0.0137561	0.000828002	1.88182e-05	0	0	1.88182e-05	0	0	0	3.76364e-05	0	0	0	9.40911e-05	0	9.40911e-05	0.000150546	0.000545728	0	3.76364e-05	0.000564546	0	0.00156191	0.000169364	0	0	0.000301091	0	1.88182e-05	0	0
[truncated: 64 more columns]

## Sheet: Figure3b
1-Year Weighted Unifrac Principal Coordinate 2	Unassigned;Other;Other;Other;Other;Other	Actinomyces	Varibaculum	Corynebacterium	Rothia	Propionibacterium	Bifidobacterium	Coriobacteriaceae;Other	Coriobacteriaceae;g	Adlercreutzia	Atopobium	Collinsella	Eggerthella	Bacteroidales;Other;Other	Bacteroides	Parabacteroides	Porphyromonas	Prevotella	Rikenellaceae;g	S24-7;g	[Barnesiellaceae];g	Butyricimonas	Paraprevotella	[Prevotella]	Capnocytophaga	[Weeksellaceae];g	Streptophyta;f__;g	Mucispirillum	Bacillaceae;g	Paenibacillus	Staphylococcus	Gemellaceae;g	Gemella	Aerococcaceae;Other	Granulicatella	Enterococcus	Lactobacillus	Lactococcus	Streptococcus	Turicibacter	Clostridiales;Other;Other	Clostridiales;f;g	yChristensenellaceae;g	Christensenella	Clostridiaceae;Other	Clostridiaceae;g	Clostridium	Dehalobacterium	Eubacterium
0.223364	0.000119349	1.83614e-05	0	0	0.000192795	9.18071e-06	0.00844626	0	1.83614e-05	0	9.18071e-06	0	0.000743638	0	0.49328	0.00012853	5.50843e-05	0.054359	9.18071e-06	0.000844626	0	0	0	0	0	0	0.000238699	3.67229e-05	0	0	0	3.67229e-05	0	1.83614e-05	0.000211156	0	3.67229e-05	1.83614e-05	0.00627043	0	0.0482906	0.0754104	0	0	9.18071e-06	0.000293783	0.00170761	9.18071e-06	0
0.00595744	0.000100665	6.40597e-05	0	0	9.15139e-06	0	0.00154659	5.49083e-05	5.49083e-05	1.83028e-05	0	0.00134525	3.66056e-05	0	0.408381	0.0164817	9.15139e-06	0.000100665	0.0113386	0.00098835	0.0126472	0.0095083	0.0106156	9.15139e-06	0	0	0	1.83028e-05	0	0	0	9.15139e-06	0	0	0.000173876	0	9.15139e-06	0	0.00976453	0.000311147	0.047999	0.0974074	0	3.66056e-05	0.000475872	0.000997502	0.0095266	0	0
0.349383	0.000651208	4.24701e-05	0	0	1.41567e-05	0	0.000552111	0	0	0	0	0	0.000226507	0	0.518106	2.83134e-05	0	0.109205	0	0.000453014	0	0	0	0	0	0	7.07834e-05	0	0	0	0	0.00016988	2.83134e-05	4.24701e-05	0.000141567	7.07834e-05	0.000155724	4.24701e-05	0.0027464	0	0.00016988	0.000198194	0	0	4.24701e-05	0.000141567	0.000368074	0	0
-0.00210416	0.000351047	3.65673e-05	0	7.31347e-06	1.46269e-05	0	0.0103047	0.000226718	4.38808e-05	0	0	0.00088493	0.000255971	1.46269e-05	0.352385	0.00883467	0.000131642	0.000160896	0.00866646	0.000826422	0.0207483	0	0	0	0	0	0.000789855	7.31347e-06	0	0	0	2.19404e-05	0	2.19404e-05	0.000197464	2.19404e-05	2.19404e-05	0.000343733	0.00202583	2.92539e-05	0.0130033	0.00413211	8.04482e-05	0.000109702	0.000182837	0.00069478	0.00520719	0	0
0.00225728	3.16001e-05	1.58e-05	0	0	3.16001e-05	0	0	4.74001e-05	0	0	0	0	1.58e-05	3.16001e-05	0.615846	0.0821918	0	7.90002e-06	7.90002e-06	0.001106	0	0	0	3.95001e-05	0	0	0	0	0	0	0	7.90002e-05	0	7.90002e-05	0.0001501	4.74001e-05	3.95001e-05	2.37001e-05	0.00776572	7.90002e-06	0.000687302	0.000592501	0	0	0.0192049	0.00237001	0.00922722	0	0
-0.192692	0.000782153	5.33286e-05	0	0	0	0	0.00667496	0.000213314	0	0	0	0	0.000382188	0	0.000355524	0.000115545	0	2.66643e-05	0	0.00100436	0	0	0	6.22167e-05	0	0	0	4.44405e-05	0	0	0	2.66643e-05	0	8.8881e-06	1.77762e-05	0	0.00574171	0	0.00151986	1.77762e-05	0.0138121	0.000337748	0	1.77762e-05	6.22167e-05	0.0014932	0.00146654	0	0
-0.230583	6.10519e-05	9.15779e-05	8.39464e-05	5.34204e-05	2.28945e-05	7.63149e-06	0.0359901	0.000915779	0.000183156	0	0	0.0109436	0.00209103	0	0.000122104	0.000129735	3.81575e-05	0.00243445	1.5263e-05	0.000641045	0	0	7.63149e-06	8.39464e-05	0	0	0.000122104	2.28945e-05	0	0	0	0.000969199	0	4.57889e-05	0.000381575	0.000122104	1.5263e-05	1.5263e-05	0.00396838	3.0526e-05	0.0348225	0.00674624	0	0	0.000129735	0.00772307	0.000160261	0	0
-0.239353	7.17412e-05	7.17412e-05	0	0	0.000112736	1.02487e-05	0.0365265	0.00187552	0	0	0	0	0.00135283	0	0.000368955	7.17412e-05	0	0.000491939	0	0.000594427	0	0	0	0	0	0	5.12437e-05	0	0	0	0	0.000143482	0	0	0.00016398	0.0028799	0.000471442	1.02487e-05	0.0105869	0.000420198	0.0616871	0.00352557	0	0	0.00154756	0.00399701	0.00428397	0	0
-0.00308466	3.80923e-05	1.90462e-05	0	0	0	1.90462e-05	0.000838031	0.000133323	1.90462e-05	0	0	0	5.71385e-05	0	0.251124	0.0019808	0.000114277	0.415035	0.00287597	0.000876124	0	1.90462e-05	1.90462e-05	0	0	0	0	3.80923e-05	0	0	0	1.90462e-05	0	0	0	0	0	0	0.00154274	0.000114277	0.017751	0.00518056	0.000952308	0	0.000361877	0.00089517	0.000190462	0	0
-0.0228643	0	0	0	0	0	0	0.0124842	0.000642047	0	0	0	0	4.7559e-05	0.000309134	0.741303	4.7559e-05	2.37795e-05	9.51181e-05	0	0.000356693	0	0	0	0	0	0	0	2.37795e-05	0	0.000118898	0	2.37795e-05	0	7.13385e-05	2.37795e-05	0	0.00214016	0	0.0172639	0	0.000261575	0.0141488	0	0	0.000190236	0.00159323	0.00318646	0	0
-0.000228395	0.000217977	0.000178345	0	0	0.000118897	5.94483e-05	0.0139307	0.000237793	1.98161e-05	0.000396322	0.000118897	0.00166455	3.96322e-05	1.98161e-05	0.304455	0.0496592	0	3.96322e-05	1.98161e-05	0.00105025	1.98161e-05	0	0	0	0	0	0	0	0	0	0	5.94483e-05	0	0	0.000138713	0	0	0	0.00481531	0	0.0269103	0.00717343	0	0	0.00035669	0.0112357	0.00538998	0	0.00253646
0.0495828	1.38562e-05	2.77123e-05	0	0	2.77123e-05	0	0.00199529	0.000374117	9.69932e-05	0	0	0	0.000124706	0	0.605335	0.000166274	5.54247e-05	1.38562e-05	0.0121934	0.00112235	0	0	0	2.77123e-05	0	1.38562e-05	0	0	0.00164888	0	0	2.77123e-05	0	0	9.69932e-05	0	4.15685e-05	1.38562e-05	0.00121934	6.92809e-05	0.00958847	0.000637384	0	0	0.000623528	0.00231398	0.00473881	0	0
0.278508	0	0	0	0	0	0	0.00619576	0.000161453	0	0	0	0	0.000201816	0	0.510515	0.000100908	0	4.03633e-05	0.00496468	0.00123108	0	0	0	4.03633e-05	0	0	0	0	0	0	0	0.00012109	0	8.07265e-05	8.07265e-05	4.03633e-05	0	2.01816e-05	0.0254087	0	0.0017558	0.00074672	0	0	2.01816e-05	8.07265e-05	0.00193744	4.03633e-05	0
-0.0223369	1.32744e-05	0.00242921	0	1.32744e-05	0.00651773	1.32744e-05	0.0198054	0.000265488	0	0	3.98232e-05	0.00752658	0.00249559	0	0.250222	0.0224868	7.96464e-05	0.000238939	0.00505754	0.000637171	0	0.00361064	0	2.65488e-05	1.32744e-05	3.98232e-05	0	0	0	0	6.6372e-05	0.00250886	0.000371683	0.000146018	0.00784517	0	1.32744e-05	3.98232e-05	0.0632525	0	0.0447082	0.0185576	0	0	0	0.00122124	0.000637171	0	0.00224337
0.0141455	5.5732e-05	0.000100318	0	0	5.5732e-05	0	0.00746809	0	6.68784e-05	0	1.11464e-05	0.0073009	0.000111464	0	0.407201	7.80249e-05	0	0.000222928	0	0.000668784	0	0	0	0	0	0	0	2.22928e-05	0	0	0	4.45856e-05	0	0.000178343	0.000167196	0	2.22928e-05	1.11464e-05	0.00687733	2.22928e-05	0.0046592	0.000245221	0	0	0.000100318	0.000735663	0.00853815	0	0
-0.085698	5.89975e-05	0.000272863	7.37469e-06	0	0	7.37469e-06	0.0547275	0.000907086	9.58709e-05	0	0	0.0005826	0.00034661	0	0.295673	4.42481e-05	0	0.000258114	0	0.000494104	0	0	0	0	0	0	7.37469e-06	0	0	1.47494e-05	0	4.42481e-05	0	0	6.63722e-05	4.42481e-05	0	1.47494e-05	0.00578913	3.68734e-05	0.00441006	0.00047198	6.63722e-05	0	2.94987e-05	0.00490417	0.00185105	0	0.00632748
-0.333094	0.00105796	0.0026449	0	0	0.00287161	0.000680118	0.0701277	0	0	0	0.000906824	0	0	0	0.00294718	0.00513867	0	0.00226706	0	0.0406559	7.55687e-05	0	0	0	0	0	0.000906824	0.000377843	0	0	0.000226706	0.000453412	0	0.000831255	0.00355173	0.0753419	0.00952165	0.000377843	0.416988	0	0.000302275	0.00332502	0	0	0	0.000151137	0.000226706	0	0
0.130728	6.89667e-05	3.44834e-05	0	0	1.72417e-05	0	0.0102416	0.0002069	0	0	0	0	0.000758634	0	0.386886	3.44834e-05	0	5.1725e-05	0.000775875	0.000396559	0	0	0	0	0	0	0	0	0.00105174	0	0	0	0	0	5.1725e-05	0	3.44834e-05	0	0.000758634	0.000120692	0.0210521	0.000982776	0	0	0.000137933	0.00134485	0.0183451	0	0
0.0764016	5.94001e-05	8.16751e-05	0	0	4.455e-05	0	0.00207158	0.000482625	9.65251e-05	0	2.2275e-05	0	0.00185625	0	0.62151	0.00954113	0	0	0.000393525	0.000586576	0	0	0	0	0	0	0	1.485e-05	0	0	0	2.2275e-05	0	0	5.19751e-05	0	1.485e-05	0	0.0022275	0	0.00945203	0.00847193	0	0	7.42501e-06	0.00034155	0.000601426	0	0
-0.00927961	0	4.53038e-05	0	0	0	0	0.00312596	0.000579889	0	0	2.71823e-05	9.06076e-06	6.34253e-05	0.00821811	0.466638	1.81215e-05	9.06076e-06	0	0.00410452	0.000842651	0	0	0	3.6243e-05	9.06076e-06	0	2.71823e-05	9.06076e-06	0	0	0	0.000163094	0	0	0.000344309	9.06076e-06	3.6243e-05	0	0.0801606	0	0.000181215	0.00433104	0	0	0	2.71823e-05	7.24861e-05	9.06076e-06	0
0.0109903	0.000225819	7.52729e-05	0	0	0	0	0.00357546	0.000112909	1.88182e-05	0	0	0.00167482	0.000432819	0	0.647328	0.0377682	7.52729e-05	0.000790365	0.0137561	0.000828002	1.88182e-05	0	0	1.88182e-05	0	0	0	3.76364e-05	0	0	0	9.40911e-05	0	9.40911e-05	0.000150546	0.000545728	0	3.76364e-05	0.000564546	0	0.00156191	0.000169364	0	0	0.000301091	0	1.88182e-05	0	0
[truncated: 64 more columns]

[truncated: 24 more sheets: Figure4a, Figure4b, Figure4c, Figure4d, Figure4e, Figure4f, Figure5a, Figure5b, Figure5c, Figure5d, Figure5e, Figure5f, Figure6a, Figure6b, Figure6c, Figure6d, SupFigure1a, SupFigure1b, SupFigure1c, SupFigure1d …]
